# Supplementary material for: Structural Disorder in Layered Hybrid Halide Perovskites: Types of Stacking Faults, Influence on Optical Properties and Their Suppression by Crystallization Engineering
Source: Nanomaterials (Basel). 2021 Dec 8;11(12):3333. doi: 10.3390/nano11123333 (PMC8703331; doi:10.3390/nano11123333)
Supplement: Supplementary file 1 [file nanomaterials-11-03333-s001.zip]

Archive with 1 entries (1 files):
- nanomaterials-1490110-supplementary.pdf
